# Supplementary material for: Iron supplementation alleviates pathologies in a mouse model of facioscapulohumeral muscular dystrophy
Source: J Clin Invest. 2025 Jul 1;135(17):e181881. doi: 10.1172/JCI181881 (PMC12404756; doi:10.1172/JCI181881)
Supplement: Supporting data values [file jci-135-181881-s288.xlsx]

## Sheet: Figure 1A
Ctrl	4-5	1-3
0.17	0.55	0.66
0.12	0.21	0.64
0.15	0.65	0.54
0.17	0.52	0.51
0.67
0.41
0.17
0.19
0.08
0.49

## Sheet: Figure 1B
EDL myofibers
Ctrl	DUX4
0.3	7.22
0.78	5.11
0.56	4.59
0.48	4.33
Myotubes
Ctrl	DUX4
1	2.57333
1	1.91648
1	2.69425

## Sheet: Figure 2B
DUX4				Trim36				Wfdc3
DFO -		DFO +		DFO -		DFO +		DFO -		DFO +
Ctrl	DUX4	Ctrl	DUX4	Ctrl	DUX4	Ctrl	DUX4	Ctrl	DUX4	Ctrl	DUX4
0.00319617	0.985038	0	1.28334	0.248026	1.10034	0.158135	0.447864	0.00015288	0.540512	0.00010495	0.732623
0.00680586	0.935097	0	0.880288	0.214771	0.825652	0.145716	0.747627	0.00015491	0.768973	1.0396e-05	0.632591
0	1.28097	0	0.667917	0.141668	1.17912	0.0695305	0.662816	0.00027512	0.987033	0.0001155	1.62771
0.00437698	0.798897	0.00403399	1.28839	0.225211	0.894885	0.114119	0.442625	8.7219e-05	1.70348	0.00019558	0.544757
0.00257756		0.00245667	1.07442	0.14111		0.0777702	0.291443	0.0001264		0.00021414	0.156924

## Sheet: Figure 2C
	Ctrl						DUX4
DFO -	16.9877	11.9413	29.5125	15.6745			38.0515	43.9757	63.0149	90.4972
DFO +	7.56838	2.56177	5.66458	4.73732	6.51438	1.32553	33.8098	18.6631	18.5905	35.2018	31.3424	32.407

## Sheet: Figure 2D
	Ctrl					DUX4
DFO -	167.74	111.83	133.33	154.84	90.32	221.51	191.4	178.49
DFO +	139.78	111.83	62.37	96.77		90.32	118.28	107.53

## Sheet: Figure 2E
	Ctrl					DUX4
DFO -	17.8551	17.8815	17.8091	15.5056	15.5359	18.0367	15.184	18.7703	13.434	13.5603
DFO +	13.3505	13.8314	9.87543	15.0904	11.4847	11.816	12.708	11.8333	11.4893

## Sheet: Figure 2F
	Ctrl				DUX4
DFO -	1.41	1.52	1.13	0.89	8.85	7.74	7.44	9.59
DFO +	1	1.3	0.85		5.33	4.04	2.41	3.22

## Sheet: Figure 2G
	Ctrl									DUX4
DFO -	25.7	25.6	22.9	23.2	27.2	27.4	28.6	24.9	25.8	20.8	21.5	21	22.1	18.5
DFO +	23.9	25.5	27.6	25.8	30.8	27.4	25	24.8		20.6	21.7	18.6	16.6	19	24.8	19.8

## Sheet: Figure 2H
TA	Ctrl									DUX4
DFO -	49.7	49.25	41.75	37.1	51.35	54	55.4	42.3	47.6	35.1	35.1	32.5	34.1	34.85
DFO +	43.15	50	48.45	46.4	46.6	51.25	44.2	49.85		31.85	37.9	31.25	27.4	31.8	40.7	34.4
EDL	Ctrl									DUX4
DFO -	10.9	10.8	9.65	9.35	11.3	10.4	12.95	8.55	14.1	6.4	6.75	6.2	6.5	7.45
DFO +	9.5	10.95	10.4	10.1	11	9.5	9.65	11.55		6.65	7.15	7.15	5.95	5.6	7.85	7

## Sheet: Figure 2I
	Ctrl									DUX4
DFO -	2.2	2.62	2.37	2.3	3.26	3.44	4.33	3.3	3.81	2.28	2.06	2.51	2.4	1.91
DFO +	2.82	2.71	4.1	3.72	4.02	3.58	3.23	4.1		2.33	2.35	1.65	1.72	2.06	2.28	1.52

[truncated: 83 more sheets: Figure 2J, Figure 2K, Figure 2L, Figure 3B, Figure 3C, Figure 3D, Figure 3E, Figure 3F, Figure 3G, Figure 3H, Figure 3I, Figure 3 J, Figure 3K, Figure 4B, Figure 4C, Figure 4D, Figure 4E, Figure 4F, Figure 4G, Figure 4H …]
